# Supplementary material for: Loss of Tsc1 in cerebellar Purkinje cells induces transcriptional and translation changes in FMRP target transcripts
Source: eLife. 2021 Jul 14;10:e67399. doi: 10.7554/eLife.67399 (PMC8279760; doi:10.7554/eLife.67399)
Supplement: Source data 1. [file elife-67399-data1.zip]

Archive with 30 entries (30 files):
- bactin_1_labeled.tiff
- __MACOSX/._bactin_1_labeled.tiff
- bactin_1.tif
- __MACOSX/._bactin_1.tif
- Cdk16_2_labeled.tiff
- Cdk16_2.tif
- __MACOSX/._Cdk16_2.tif
- gapdh_1_labeled.tiff
- __MACOSX/._gapdh_1_labeled.tiff
- gapdh_1.tif
- __MACOSX/._gapdh_1.tif
- Gapdh_2_labeled.tiff
- Gapdh_2.tif
- __MACOSX/._Gapdh_2.tif
- Gapdh_3_labeled.tiff
- Gapdh_3.tif
- __MACOSX/._Gapdh_3.tif
- Gapdh_4_labeled.tiff
- Gapdh_4.tif
- __MACOSX/._Gapdh_4.tif
- Kif3c_3_labeled.tiff
- Kif3c_3.tif
- __MACOSX/._Kif3c_3.tif
- psd93_labeled.tiff
- __MACOSX/._psd93_labeled.tiff
- psd93.tif
- __MACOSX/._psd93.tif
- total_protein_2_labeled.tiff
- total_protein_2.tif
- __MACOSX/._total_protein_2.tif
